# Supplementary material for: Use of Information and Communication Technologies among Adults in Weight Control: Systematic Review and Meta-Analysis
Source: Nutrients. 2022 Nov 14;14(22):4809. doi: 10.3390/nu14224809 (PMC9696910; doi:10.3390/nu14224809)
Supplement: Supplementary file 1 [file nutrients-14-04809-s001.zip]

Archive with 1 entries (1 files):
- nutrients-1914906-supplementary.pdf
